# Supplementary material for: Genomic architecture of 5S rDNA cluster and its variations within and between species
Source: BMC Genomics. 2022 Mar 27;23:238. doi: 10.1186/s12864-022-08476-x (PMC8961926; doi:10.1186/s12864-022-08476-x)
Supplement: Supplementary file 2 — Additional file 2. [file 12864_2022_8476_MOESM2_ESM.xlsx]

## Sheet: Table S1
Table S1. Estimated copy number of 5S rDNA and 45S rDNA from TGS data
Strain name	Sequencing technology	Stage	Genome coverage	5S rDNA	45S rDNA	Data access	Reference
N2a*	ONT	EMB	100.272	116.4	98.2	SRA: SRR10028111	This study
N2a	ONT	L1	35.6229	168.7	114.1	SRA: SRR10028110	This study
N2a	ONT	YA	48.2667	184.2	103	SRA: SRR10028109	This study
AF16#	ONT	YA	90.8984	96.5	85	SRA: SRR10028106	This study
ZZY0600	ONT	Mixed stages	117.209	159.3	74.7	SRA: SRR10028108	This study
ZZY0603	ONT	Mixed stages	115.455	176.4	70.4	SRA: SRR10028107	This study
ZZY0653	ONT	Mixed stages	5.63	206.2	81.6	SRA: SRR10198441	This study
PD1074	ONT	Mixed stages	25.9176	206.6	101	SRA: SRR7594463	Yoshimura et.al 2019
PD1074	PacBio	Mixed stages	180.053	101	57.1	SRA: SRR7594465	Yoshimura et.al 2019
VC2010	ONT	Mixed stages	59.4958	165	67	ENA: PRJEB22098	Tyson et.al 2018
CB4856	ONT	Mixed stages	128.26	170.6	131.7	SRA: SRR10198440	This study
CB4856	PacBio	Mixed stages	66.24	59	82.3	SRA: SRR8599837	Kim et.al 2019
*N2a is the N2 strain originally from Waterston's lab and maintained in Zhao's laboratory since 2010. # AF16 is a C. briggsae wild-isolate, EMB: Mix-staged embryos, L1: Early stage larvae, YA: Young adult
