# Supplementary material for: Genomic architecture of 5S rDNA cluster and its variations within and between species
Source: BMC Genomics. 2022 Mar 27;23:238. doi: 10.1186/s12864-022-08476-x (PMC8961926; doi:10.1186/s12864-022-08476-x)
Supplement: Supplementary file 3 — Additional file 3. [file 12864_2022_8476_MOESM3_ESM.xlsx]

## Sheet: Table S2
Table S2. List of PCR primers for PCR amplification of miniMos vector
Primer	Oligo sequence 5' to 3'	Expected size (bp)
Psel-8-F	ttttACGCGTcttcttctcgccagcacatc	4366
Psel-8-R	ttttGGGCCCgtcttgcttgtcgacggtttctt
Pdsl-1-F	ttttACGCGTagaactgaggtaagaggccg	1949
Pdsl-1-R	ttttGGGCCCgagtggacgacagagatcaa
Phis-72-F	TGATTACGCCAAGCTACGTAATACGACTCAgcttagaagggtcagctgatgaa	2358
Phis-72-R	CTTTCACCCTTTGAGACCATtaagcctgcACGAGCACTTGTTGTTCTgg
mCherry-F	gcaggcttaATGGTCTCAAAGGGTG	889
mCherry-R	gtacaagaaagctgggtaCGTCTTATAC
pie-1 3'-UTR-F	TCTCAGCCACCACCAACTA	818
pie-1 3'-UTR-R	GGGAAGCTTCGTGGATCCAGATATCCTGCAggtgcttgcgtactcatctt
