# Supplementary material for: Genomic architecture of 5S rDNA cluster and its variations within and between species
Source: BMC Genomics. 2022 Mar 27;23:238. doi: 10.1186/s12864-022-08476-x (PMC8961926; doi:10.1186/s12864-022-08476-x)
Supplement: Supplementary file 4 — Additional file 4. [file 12864_2022_8476_MOESM4_ESM.xlsx]

## Sheet: Table S3
Table S3. INDEL count and SNP proportion in 5S rDNA unit
Base	Deletion	Insertion	SNP (%)
1	0	0	0
2	0	0	0
3	0	0	0.6
4	0	0	0
5	0	0	0
6	0	0	0
7	0	0	0
8	0	0	0
9	0	0	0
10	0	1	0
11	2	4	0
12	4	5	0
13	7	7	0
14	56	9	0
15	55	8	0
16	59	10	0
17	63	8	0
18	18	7	0
19	66	10	0
20	64	9	0
21	71	13	0
22	66	14	0
23	29	15	0
24	39	12	0
25	43	11	0
26	39	13	0
27	62	15	0
28	68	16	0
29	54	18	0
30	96	14	0
31	75	15	0
32	68	22	0
33	66	30	1
34	52	30	0
35	51	35	0
36	54	41	0
37	68	51	0
38	39	55	0
39	28	54	0
40	30	58	0
41	20	48	0
42	21	45	0
43	22	43	0
44	22	36	0
45	21	33	0.7
46	14	33	0
47	26	40	0
48	26	45	0
49	29	38	0
50	31	44	0
51	16	48	0
52	19	48	0
53	19	42	0
54	20	40	0
55	22	29	0
56	24	20	0
57	35	22	0.1
58	42	23	0
59	44	32	0
60	42	28	0
61	37	38	0
62	36	34	0
63	28	26	0
64	22	27	0
65	14	17	0
66	17	14	0
67	61	13	0
68	69	15	0
69	163	17	0
70	158	15	0.1
71	202	12	0.3
72	416	13	0
73	408	13	0
74	461	14	0
75	699	13	0
76	507	8	0
77	476	4	0.1
78	472	3	0
79	50	2	0.1
80	116	2	0
81	119	5	0
82	193	12	0
83	235	20	0
84	182	24	0.1
85	202	30	0
86	513	31	0
87	527	29	0
88	507	35	0
89	498	33	0
90	201	30	0
91	461	28	0
92	442	30	0
93	3381	35	0
94	3397	33	0
95	3395	29	0
96	3404	26	0
97	177	23	0
98	226	18	0
99	194	26	0
100	189	24	0
101	284	20	0
102	285	21	0
103	267	17	0
104	264	21	0
105	99	30	0
106	86	38	0
107	34	39	0
108	32	42	0
109	29	38	0.1
110	19	36	0.8
111	15	46	0
112	17	40	0
113	14	40	0
114	35	43	0
115	34	34	0
116	34	31	0
117	39	25	0
118	30	20	0
119	36	22	0
120	34	26	0.2
121	38	27	0
122	37	28	0
123	15	32	0
124	27	28	0
125	29	32	0
126	32	37	0
127	32	35	0
128	28	38	0
129	31	57	0
130	38	68	0
131	39	68	0
132	33	69	0
133	35	54	0
134	95	38	0
135	93	31	0
136	96	26	0.3
137	88	22	0
138	161	20	0
139	156	21	0.1
140	158	17	0
141	277	18	0
142	238	15	0
143	224	12	0
144	235	16	0
145	92	14	0
146	80	11	0.3
147	74	11	0
148	50	11	0
149	36	19	0
150	41	28	0
151	78	33	0
152	66	39	0
153	96	36	0
154	86	29	0
155	54	36	0
156	54	35	0
157	33	39	0
158	37	40	0
159	29	32	0
160	29	30	0
161	22	29	0
162	17	24	44.2
163	14	28	0
164	24	31	0
165	45	31	0
166	43	34	0
167	46	36	0
168	33	31	0
169	15	29	0.1
170	13	22	0.1
171	17	29	0.2
172	23	27	0
173	25	36	0.1
174	31	38	4
175	37	35	0
176	37	38	0.4
177	36	33	0
178	108	32	0
179	168	25	0
180	166	31	0
181	159	32	0
182	81	37	0
183	26	36	0
184	24	35	0
185	20	32	0.3
186	21	27	0
187	20	23	0
188	16	18	0
189	16	20	0
190	27	25	0
191	33	25	0
192	28	39	0
193	35	43	0
194	21	49	0
195	26	44	0
196	30	32	0
197	31	20	0
198	32	21	0
199	30	15	0
200	30	12	0
201	27	16	0
202	94	19	0
203	111	21	0.1
204	107	21	0.2
205	108	35	0
206	42	32	0
207	46	32	0
208	29	30	0
209	21	25	0
210	24	19	0
211	26	18	0
212	26	16	0
213	25	17	0
214	23	19	0
215	21	19	0.1
216	15	16	0
217	14	15	0
218	18	17	0
219	17	15	0
220	14	16	3.4
221	15	27	0
222	18	36	0
223	20	39	0
224	25	43	0
225	23	45	0
226	55	44	0
227	62	37	0
228	57	42	0
229	69	34	0
230	62	31	0
231	64	35	0
232	55	29	0.5
233	44	24	0
234	41	23	0
235	16	27	0
236	16	24	0
237	20	26	0
238	23	24	0
239	20	19	0
240	18	16	0
241	15	16	0
242	7	17	0
243	12	12	0
244	12	14	0
245	16	11	0
246	19	13	0
247	30	24	0
248	33	29	0
249	32	34	0
250	29	34	0
251	18	29	0
252	23	26	0
253	47	27	0
254	48	29	0
255	45	40	0
256	40	40	0
257	11	45	0
258	18	56	0
259	16	46	0
260	16	42	0
261	14	33	0
262	15	25	0
263	25	35	0.5
264	29	34	0
265	31	35	0
266	32	34	0
267	23	18	0
268	35	21	0
269	30	24	0
270	32	27	0
271	31	28	0
272	23	28	0
273	59	25	0
274	59	26	0
275	63	26	0
276	67	20	0
277	28	16	0
278	22	11	0
279	20	11	0
280	13	15	0
281	18	18	0
282	28	22	0
283	28	24	0
284	24	18	0
285	21	17	0
286	37	14	0
287	51	14	0
288	63	20	0
289	76	25	0
290	120	36	0
291	127	39	0
292	130	49	0
293	134	49	0
294	95	37	0
295	153	48	0
296	263	47	0
297	258	45	0
298	262	49	0
299	240	33	0
300	127	27	0
301	81	22	0
302	94	17	0
303	95	20	0
304	167	532	0
305	170	527	0
306	160	525	0
307	153	523	0
308	146	300	0
309	145	154	4
310	121	90	0
311	114	92	0
312	37	75	0
313	16	70	0
314	10	62	0
315	10	38	0
316	15	27	0
317	16	25	0
318	13	23	9.6
319	20	19	0
320	64	59	0
321	65	57	0
322	63	55	0
323	71	53	0
324	74	32	0
325	96	110	0
326	99	110	0
327	129	317	0
328	90	318	0
329	57	262	0.2
330	55	237	0
331	27	84	0
332	19	45	0.1
333	38	30	0
334	38	31	0
335	38	25	1.4
336	40	28	0
337	15	33	0
338	25	25	0
339	38	32	8.8
340	38	31	0
341	32	36	0
342	28	42	0
343	27	42	0
344	12	41	0
345	6	37	0
346	5	39	0
347	7	42	0
348	7	48	0
349	4	52	0
350	5	57	0
351	4	56	0
352	6	43	0
353	6	169	0
354	6	157	0
355	6	197	0
356	8	206	0
357	6	208	0
358	8	227	0
359	11	105	0
360	13	91	0
361	14	46	0
362	13	28	0
363	16	17	0
364	20	13	0
365	17	10	0
366	19	9	0
367	17	38	1
368	16	49	0
369	14	55	0
370	12	57	0
371	15	31	1.1
372	13	27	0
373	12	20	0
374	94	19	0.4
375	106	23	0
376	128	18	0
377	164	14	0
378	154	12	0
379	102	7	0
380	155	28	0
381	128	28	0
382	134	29	0
383	193	34	0
384	161	24	0
385	152	21	1.1
386	159	31	0
387	71	30	0
388	54	25	0
389	54	22	0
390	102	14	0
391	216	10	0
392	214	7	0
393	359	8	0
394	359	12	0
395	263	20	0
396	236	20	0
397	211	20	0
398	211	17	0.6
399	231	14	0
400	229	25	0
401	228	37	0
402	226	45	0
403	215	42	0.1
404	216	40	0
405	213	33	0
406	42	39	0.1
407	42	41	0.4
408	63	36	0
409	71	31	0
410	83	23	0
411	93	18	0
412	76	19	0
413	54	21	0
414	40	23	0.1
415	34	20	0
416	22	15	0
417	23	13	0
418	22	11	0
419	25	11	0
420	27	16	0
421	21	29	0
422	26	38	0
423	26	39	0
424	42	44	0
425	50	35	0
426	72	24	0
427	64	22	0
428	49	17	0
429	43	37	0
430	13	40	0
431	14	43	14.2
432	17	43	0
433	16	30	0
434	33	27	0
435	40	30	0
436	42	24	0
437	42	21	0
438	33	18	0
439	40	22	0
440	32	21	0
441	34	19	0
442	36	23	0
443	30	20	0
444	32	21	0
445	43	26	0
446	45	30	0
447	41	30	0
448	50	25	0
449	66	30	0
450	56	24	0.3
451	291	128	0
452	286	129	0
453	269	120	0
454	263	120	0
455	67	52	0
456	81	39	0
457	102	31	0
458	103	28	0
459	104	36	0
460	142	32	0
461	168	36	0
462	140	31	0
463	154	24	0
464	144	26	0
465	39	21	0
466	38	27	0
467	33	32	0
468	21	31	0
469	21	31	0
470	25	28	0
471	28	22	0
472	32	20	0
473	30	33	0.1
474	27	37	0
475	28	41	0
476	26	39	0.1
477	21	28	0
478	25	21	0
479	38	16	0
480	38	15	0
481	39	19	0
482	42	40	0
483	43	42	0
484	100	48	0
485	101	47	0
486	94	33	0
487	97	43	0
488	37	38	0
489	38	46	0
490	39	61	0
491	24	53	0
492	17	84	0
493	23	83	0
494	20	73	0
495	25	58	0
496	23	30	0
497	22	21	0
498	19	23	0.2
499	13	22	0
500	12	24	0.1
501	7	26	0
502	6	23	0
503	7	32	0
504	11	30	0
505	10	34	0
506	21	32	0
507	20	29	0
508	14	30	0
509	12	27	0
510	4	26	0
511	4	29	0
512	4	25	0
513	6	20	0
514	7	27	0
515	7	30	0
516	8	30	0
517	13	34	0
518	14	31	0
519	12	31	0
520	12	29	0
521	23	26	0
522	38	31	0
523	36	33	0
524	55	40	0
525	44	45	0
526	49	42	0
527	57	44	0
528	43	35	0
529	29	26	2.3
530	27	26	0
531	14	17	0
532	18	15	0.1
533	21	12	0
534	40	21	0
535	39	28	0
536	40	30	0
537	43	32	0
538	25	26	0.1
539	34	17	0
540	29	10	0.1
541	31	10	0
542	31	14	0.2
543	27	25	0
544	23	33	0
545	17	36	1.1
546	31	39	0
547	65	45	0
548	65	40	0
549	71	39	0
550	62	31	0.4
551	42	26	0
552	32	23	0.1
553	15	17	0
554	11	22	0
555	7	26	0.6
556	14	25	0
557	14	24	0.1
558	21	25	0
559	21	19	0
560	16	15	0
561	29	21	0
562	23	16	0
563	25	16	0
564	61	18	0.1
565	74	26	0
566	119	24	0
567	121	25	0
568	102	25	0
569	83	16	0
570	76	23	0
571	55	20	0
572	54	18	0
573	48	18	0
574	36	17	0.1
575	38	18	0
576	37	23	0
577	36	21	0
578	41	17	0
579	37	16	0
580	36	23	0
581	29	22	0
582	33	24	0
583	37	24	0
584	37	17	0.1
585	33	19	0
586	35	15	0
587	44	17	0
588	50	28	0
589	43	30	0
590	56	38	0
591	53	40	0
592	44	36	0
593	31	33	0.1
594	48	47	0
595	42	43	0
596	44	41	0
597	52	38	0
598	50	23	0
599	62	12	0
600	93	9	0
601	130	12	0
602	134	15	0
603	146	17	0
604	159	24	0
605	85	67	0
606	85	72	0
607	68	79	0
608	62	92	0
609	57	110	0
610	93	100	0
611	104	89	0
612	100	91	0
613	97	51	0
614	97	46	0
615	111	59	0
616	112	56	0
617	101	79	0
618	95	69	0
619	60	64	0
620	75	57	0
621	72	45	45.8
622	69	39	0
623	65	43	0
624	58	36	0
625	55	30	0
626	50	21	0
627	53	13	0
628	49	13	0
629	88	11	0
630	92	14	0
631	132	16	0
632	130	19	0
633	177	18	0
634	256	47	0
635	241	44	0
636	232	46	2.1
637	203	44	0
638	149	23	0
639	141	20	0
640	138	21	0
641	139	24	0
642	107	24	0
643	60	21	0
644	57	20	0
645	60	18	0
646	71	16	0
647	67	19	0
648	69	18	0
649	71	21	0
650	62	25	0
651	63	27	0
652	63	24	0
653	64	26	0
654	62	27	0
655	61	27	0
656	61	27	0
657	56	24	0
658	55	20	0
659	54	19	0
660	58	20	0
661	72	31	0
662	82	41	0
663	83	44	0
664	162	48	0
665	146	46	0
666	153	55	0
667	151	53	0
668	64	56	0
669	64	75	0
670	67	78	0
671	73	74	0
672	73	86	0
673	89	81	0
674	95	78	0
675	91	72	0
676	85	71	0
677	66	64	0
678	58	44	0
679	75	42	0
680	73	34	0
681	70	25	0
682	84	29	0
683	80	24	0
684	79	22	0
685	82	27	0
686	74	21	0
687	72	28	0
688	108	29	0
689	209	41	0
690	232	54	0
691	233	51	0
692	210	46	0
693	90	41	0
694	70	38	0
695	74	35	0
696	89	137	0
697	119	141	0
698	121	133	0
699	113	126	0
700	105	35	0
701	79	28	0
702	79	28	0
703	86	30	0
704	75	35	0
705	66	34	0
706	61	38	0
707	81	38	0
708	76	48	0
709	85	72	0
710	81	104	0.7
711	57	102	0
712	58	101	0
713	53	79	0
714	58	57	0
715	58	37	0
716	54	22	0
717	49	17	0
718	44	17	0
719	48	23	0
720	49	25	0
721	55	23	0
722	65	23	0
723	83	22	0
724	96	22	0
725	97	19	0
726	85	18	0
727	68	18	0
728	50	17	0
729	51	27	0
730	31	29	0
731	28	35	0
732	36	41	0
733	43	40	0
734	45	44	0
735	45	47	0
736	39	50	0
737	33	47	0
738	34	49	0
739	23	40	0
740	22	35	0
741	19	29	0
742	23	22	0
743	58	29	0
744	60	30	0
745	59	29	0
746	56	21	0
747	24	13	0
748	24	7	0
749	34	6	0
750	38	6	0
751	37	13	0
752	35	17	0
753	28	19	0
754	35	18	0
755	35	11	0
756	39	10	0
757	48	10	0
758	51	17	0
759	47	24	0.5
760	61	24	0.8
761	51	35	0
762	41	32	0
763	49	31	0
764	60	31	0
765	60	29	0
766	71	26	0
767	140	26	0
768	145	29	0
769	145	25	0
770	159	26	0
771	86	24	0.1
772	65	21	0
773	106	19	0
774	89	25	0
775	101	20	0
776	103	20	0
777	124	14	0
778	114	10	0
779	137	17	0
780	131	18	0
781	396	20	0
782	389	18	0
783	388	16	0
784	409	14	0
785	421	17	0
786	453	19	0
787	490	23	0
788	513	32	0
789	506	37	0
790	516	38	0
791	517	44	0
792	537	45	0
793	568	44	0
794	575	44	0
795	574	39	0
796	567	37	0
797	594	38	0
798	594	44	0
799	600	51	0
800	600	50	0
801	580	48	0
802	576	42	0
803	590	45	0
804	590	42	0
805	598	32	0
806	592	23	0
807	575	15	0
808	569	12	0
809	545	9	0.4
810	536	14	0
811	217	12	0
812	209	11	0
813	200	13	0
814	190	11	0
815	181	9	0
816	182	10	0.1
817	153	25	0
818	156	49	0
819	128	57	0
820	88	70	0
821	118	79	0
822	110	65	0
823	108	64	0
824	108	55	0
825	48	42	0
826	39	29	0
827	34	26	0
828	23	50	0
829	16	48	0
830	15	48	0
831	14	45	0
832	9	25	0
833	17	12	0
834	18	10	0
835	20	14	0
836	27	17	0
837	14	18	0
838	14	21	0
839	16	21	0
840	14	21	0
841	19	17	0
842	33	14	0
843	34	23	0
844	34	25	0
845	34	24	0
846	20	32	0
847	22	30	0
848	20	31	0
849	10	33	0
850	9	30	0
851	3	26	0
852	3	24	0
853	5	23	0
854	10	21	0
855	12	22	0
856	12	17	0
857	16	12	0
858	15	13	0
859	19	14	0
860	22	21	0
861	33	21	0
862	44	19	0
863	44	18	0
864	40	22	0
865	41	35	0
866	29	43	0
867	25	43	0
868	33	34	0
869	30	19	0
870	38	16	0
871	40	16	0
872	67	15	0
873	64	20	0
874	64	26	0.4
875	103	24	0.4
876	81	23	0
877	64	21	0
878	81	20	0
879	42	17	0
880	42	18	0
881	41	19	0
882	37	19	0
883	40	17	0
884	37	17	0
885	46	16	0.1
886	45	10	0
887	75	8	0
888	85	8	0
889	107	5	0
890	164	4	0
891	183	6	0
892	161	7	0.5
893	146	9	0
894	127	11	0
895	151	9	0
896	147	9	0
897	129	7	0
898	116	7	0
899	38	10	0
900	25	35	0
901	14	50	0
902	11	52	0
903	11	53	0
904	23	30	0
905	48	18	0
906	68	21	0
907	84	20	0
908	80	20	0
909	64	19	0
910	46	14	1.6
911	28	14	0
912	38	25	0
913	37	24	0
914	68	26	0
915	63	31	0
916	52	25	0
917	56	18	0
918	23	17	0
919	28	9	0
920	32	9	0
921	29	9	0
922	40	28	0
923	47	30	0
924	52	31	0
925	63	35	0
926	143	27	0
927	143	25	0
928	161	24	0
929	147	18	0
930	88	14	0
931	49	10	0
932	95	18	0
933	88	19	0
934	88	23	0
935	92	30	0
936	46	26	0.1
937	23	22	0
938	14	23	0
939	15	18	0
940	13	19	0
941	8	19	0.2
942	10	19	0
943	9	18	0
944	11	16	0
945	8	15	0
946	10	20	0
947	16	24	0.1
948	17	32	0
949	16	35	0
950	20	37	0
951	20	31	0
952	37	25	0
953	38	34	0
954	31	26	0
955	34	24	0
956	7	26	0
957	9	16	0
958	11	15	0
959	8	11	0
960	6	5	0
961	8	4	0
962	11	2	0
963	10	2	0
964	10	3	0
965	6	4	0
966	4	7	0
967	4	7	0
968	3	9	0
969	1	7	0
970	0	3	0
971	0	3	0
972	0	0	0
973	0	0	0
974	0	0	0
975	0	0	0
976	0	0	0
