# Supplementary material for: Genomic architecture of 5S rDNA cluster and its variations within and between species
Source: BMC Genomics. 2022 Mar 27;23:238. doi: 10.1186/s12864-022-08476-x (PMC8961926; doi:10.1186/s12864-022-08476-x)
Supplement: Supplementary file 5 — Additional file 5. [file 12864_2022_8476_MOESM5_ESM.xlsx]

## Sheet: Table S4
Table S4. Sequence details of non-rDNA repeats
Species	Sequence name	Length (bp)	Sequence	Genome assembly
C. elegans	Repeat 1a	1608	chrV: 17,126,625-17,128,232	WBcel235
C. elegans	Repeat 1b	1428	chrV: 17,126,749-17,128,176	WBcel235
C. elegans	Repeat 2	3703	chrV: 17,133,679-17,137,381	WBcel235
C. briggsae	cbr-Repeat	1298	chrV: 7,423,900-7,425,197	CB4
