# Supplementary material for: Genomic architecture of 5S rDNA cluster and its variations within and between species
Source: BMC Genomics. 2022 Mar 27;23:238. doi: 10.1186/s12864-022-08476-x (PMC8961926; doi:10.1186/s12864-022-08476-x)
Supplement: Supplementary file 6 — Additional file 6. [file 12864_2022_8476_MOESM6_ESM.xlsx]

## Sheet: Table S5
Table S5. Variants of 5S rDNA in C. elegans CB4856
Variant	Length (bp)	Copy number	Sequence variants to cel-5S unit 1.1
cel-5S unit 1.8	977	3	99_102del, 162C>G, 308T>C, 318T>C, 325_326insTTGT, 329G>T, 332T>G, 371delT, 621T>G, 718_719insGA
cel-5S unit 1.16	976	2	99_102del, 162C>G, 309T>C, 318T>C, 325_326insCAAT, 329G>T, 332T>G, 621T>G
cel-5S unit 1.17	977	Dynamic	99_102del, 162C>G, 309T>C, 318T>C, 325_326insCAAT, 329G>T, 332T>G, 371delT, 621T>G, 718_719insGA
cel-5S unit 1.22	974	2	99_102del, 162C>G, 621T>G, 718_719insGA
cel-5S unit 1.23	972	13	99_102del, 162C>G, 621T>G
cel-5S unit 1.25	972	32	99_102del, 162C>G, 593A>T, 621T>G
