# Supplementary material for: Genomic architecture of 5S rDNA cluster and its variations within and between species
Source: BMC Genomics. 2022 Mar 27;23:238. doi: 10.1186/s12864-022-08476-x (PMC8961926; doi:10.1186/s12864-022-08476-x)
Supplement: Supplementary file 7 — Additional file 7. [file 12864_2022_8476_MOESM7_ESM.xlsx]

## Sheet: Table S6
Table S6. Proportion of cel-5S unit 3 in 330 C. elegans wild-isolates
Strain name	Unit 1 junction count	Unit 3 junction count	Unit 3 proportion(%)
QG2932	6878	661	8.8
QG2824	3278	311	8.7
JU3140	6423	601	8.6
JU1934	5619	480	7.9
JU3282	1854	156	7.8
JU792	19715	1588	7.5
JU3135	5582	426	7.1
NIC277	2345	174	6.9
EG4946	7712	562	6.8
JU1543	3748	269	6.7
JU2007	10622	734	6.5
JU2141	4122	285	6.5
XZ1672	6173	424	6.4
JU3134	7316	493	6.3
NIC275	4226	278	6.2
CB4855	11598	748	6.1
JU3128	4552	296	6.1
JU2017	4046	254	5.9
QG2818	4697	293	5.9
XZ1756	5863	366	5.9
NIC511	3714	224	5.7
ECA349	6701	399	5.6
QG2850	4975	296	5.6
QG2843	1467	85	5.5
JU2466	9642	548	5.4
JU2829	6708	385	5.4
MY772	9801	560	5.4
JU2862	6238	348	5.3
MY920	69638	3914	5.3
JU1440	9614	525	5.2
JU1530	17765	969	5.2
JU3280	2753	152	5.2
NIC1049	4000	221	5.2
NIC274	7108	387	5.2
QG2813	4976	275	5.2
CX11292	10271	547	5.1
JU2906	4886	261	5.1
JU847	4849	258	5.1
JU1249	8179	434	5
JU1666	7998	423	5
JU2581	2246	118	5
JU2800	7422	392	5
NIC526	2914	152	5
JU1242	12710	650	4.9
JU2464	11385	588	4.9
QG2841	8830	457	4.9
CB4853	13825	697	4.8
ED3012	8726	440	4.8
JT11398	4629	235	4.8
JU2572	7526	382	4.8
MY2585	9062	461	4.8
WN2033	14775	737	4.8
JU310	11926	592	4.7
MY2212	7432	368	4.7
PX179	10068	500	4.7
JU2565	3782	184	4.6
LSJ1	6589	317	4.6
PB306	2949	142	4.6
CB4858	31554	1501	4.5
JU1395	11505	536	4.5
JU1586	12773	598	4.5
JU2131	3016	142	4.5
JU2234	5319	253	4.5
JU2578	4755	225	4.5
JU2841	4405	207	4.5
JU3141	4595	217	4.5
QX1233	10541	501	4.5
ECA592	5458	249	4.4
JU1581	30494	1402	4.4
JU3132	8555	395	4.4
JU323	8528	389	4.4
JU561	9072	421	4.4
ED3011	3482	156	4.3
EG4347	2716	121	4.3
JU2016	4183	187	4.3
JU406	3779	169	4.3
NIC259	10953	489	4.3
NIC522	3104	139	4.3
ED3017	18658	827	4.2
JU2592	4327	191	4.2
JU397	4797	209	4.2
MY2453	185303	8190	4.2
MY2573	108410	4718	4.2
NIC3	11277	498	4.2
NIC529	6065	265	4.2
QG2811	5159	228	4.2
XZ2018	7800	344	4.2
ED3046	14231	616	4.1
ED3049	13358	578	4.1
JU2534	7235	309	4.1
JU2570	5388	231	4.1
NIC527	5396	233	4.1
JU2566	6363	265	4
JU2576	4521	190	4
QG536	19645	812	4
JU1200	22534	909	3.9
JU2250	3269	134	3.9
JU2575	7479	300	3.9
JU3225	3627	147	3.9
NIC276	3026	123	3.9
WN2064	10539	428	3.9
CB4852	35192	1397	3.8
CB4854	5939	232	3.8
JU311	28885	1133	3.8
MY2147	10391	410	3.8
NIC267	5369	212	3.8
NIC523	5482	219	3.8
ECA252	16002	610	3.7
JU1246	5408	205	3.7
JU367	12102	468	3.7
JU440	6622	251	3.7
JU642	14347	533	3.6
JU778	10970	413	3.6
GXW1	7761	279	3.5
JU2853	11558	414	3.5
JU2866	4289	154	3.5
JU3137	3740	137	3.5
NIC2	6654	242	3.5
NIC207	6780	248	3.5
NIC272	4467	160	3.5
PB303	8980	321	3.5
QG557	4829	174	3.5
WN2002	5115	187	3.5
MY2530	5136	181	3.4
ED3048	5287	182	3.3
JU2478	6641	228	3.3
WN2063	5462	186	3.3
CB4857	9416	315	3.2
NIC1107	6847	227	3.2
AB1	14258	469	3.2
DL200	2403	77	3.1
KR314	8731	277	3.1
NIC231	16438	520	3.1
JU2907	8011	246	3
NIC242	2641	83	3
CX11285	13468	407	2.9
ED3052	6523	197	2.9
JU1172	8590	259	2.9
N2	19663	586	2.9
NIC255	4750	144	2.9
CX11271	5821	166	2.8
JU2257	10035	294	2.8
JU2513	6316	183	2.8
MY518	3959	112	2.8
NIC166	4111	119	2.8
WN2066	22093	626	2.8
BRC20067	8958	250	2.7
CB4851	14002	382	2.7
JU1088	4343	115	2.6
JU346	15636	416	2.6
JU1409	5069	118	2.3
JU1896	9349	201	2.1
RC301	70466	1216	1.7
JU1792	7634	109	1.4
JU394	11259	164	1.4
JU258	11878	154	1.3
CX11307	6137	72	1.2
JU1568	8967	80	0.9
MY2535	26408	238	0.9
JU1580	19438	74	0.4
ECA778	63639	177	0.3
JU2825	2569	8	0.3
JU782	13787	21	0.2
NIC262	3772	7	0.2
CX11264	15291	18	0.1
EG4724	10493	7	0.1
EG4725	5746	5	0.1
JU2600	9954	7	0.1
JU3125	4482	4	0.1
JU3127	3013	4	0.1
JU3144	6034	8	0.1
JU3226	2604	2	0.1
JU3228	6669	5	0.1
JU393	7888	9	0.1
JU775	10118	8	0.1
NIC1	6726	4	0.1
NIC513	30254	40	0.1
QG2838	2604	3	0.1
XZ1735	7868	7	0.1
ECA733	5484	1	0
ECA738	15138	0	0
ECA741	3037	0	0
BRC20263	3858	0	0
CB4856	16369	0	0
CB4932	0	0	0
CX11254	4831	1	0
CX11262	3576	0	0
CX11276	7437	0	0
CX11314	4053	0	0
CX11315	12470	1	0
DL226	18527	0	0
DL238	47930	1	0
ECA189	33271	16	0
ECA191	4234	0	0
ECA347	4658	2	0
ECA348	4236	1	0
ECA36	2654	0	0
ECA363	5872	0	0
ECA369	2066	1	0
ECA372	7484	0	0
ECA396	25257	10	0
ECA593	7619	1	0
ECA594	11718	2	0
ECA640	2679	0	0
ECA701	5670	0	0
ECA703	2059	0	0
ECA705	8883	1	0
ECA706	2787	0	0
ECA710	4428	0	0
ECA712	13983	1	0
ECA722	4223	0	0
ECA723	6190	1	0
ECA724	15965	0	0
ECA730	2083	0	0
ECA732	4357	0	0
ECA740	2043	0	0
ECA742	2499	1	0
ECA743	9138	0	0
ECA744	2230	1	0
ECA745	3941	0	0
ECA746	2899	1	0
ECA760	80064	2	0
ECA768	5855	0	0
ECA777	8018	0	0
ECA807	17852	3	0
ECA812	72088	2	0
ECA923	25383	9	0
ECA928	7228	3	0
ECA930	5124	1	0
ED3005	9502	0	0
ED3040	13545	0	0
ED3073	20321	4	0
ED3077	21459	3	0
EG4349	6196	1	0
JU1212	1406	0	0
JU1213	9285	1	0
JU1400	10077	0	0
JU1491	9814	2	0
JU1652	3910	0	0
JU1793	25936	3	0
JU1808	7426	0	0
JU2001	7915	1	0
JU2106	2486	1	0
JU2316	10695	4	0
JU2519	27987	8	0
JU2522	10524	0	0
JU2526	5755	0	0
JU2586	2916	0	0
JU2587	4655	1	0
JU2593	10374	1	0
JU2610	2931	1	0
JU2619	12746	1	0
JU2811	2540	0	0
JU2838	20502	0	0
JU2878	5467	1	0
JU2879	8891	1	0
JU3166	13695	2	0
JU3167	2477	0	0
JU3169	3528	0	0
JU3224	3936	1	0
JU3291	2101	0	0
JU360	0	0	0
JU751	8203	3	0
JU774	11799	0	0
JU830	10563	0	0
LKC34	5438	0	0
MY1	17948	0	0
MY10	8536	1	0
MY16	27808	0	0
MY18	19131	1	0
MY23	24163	9	0
MY2693	12132	0	0
MY2713	18405	0	0
MY2741	24716	3	0
MY679	5957	0	0
MY795	33177	0	0
NIC1119	1953	0	0
NIC195	19903	1	0
NIC199	7178	0	0
NIC236	9369	1	0
NIC251	2280	0	0
NIC252	5662	2	0
NIC256	2937	0	0
NIC258	2387	0	0
NIC260	5733	0	0
NIC261	3789	0	0
NIC265	7317	1	0
NIC266	2767	0	0
NIC268	3798	0	0
NIC269	5252	0	0
NIC271	1979	0	0
NIC501	3010	1	0
NIC514	5553	2	0
NIC515	2659	0	0
NIC528	7982	1	0
PS2025	6349	0	0
QG2075	15104	5	0
QG2823	5600	0	0
QG2825	2614	0	0
QG2827	4167	0	0
QG2828	2394	1	0
QG2832	9693	0	0
QG2835	5692	0	0
QG2836	1906	0	0
QG2837	3631	0	0
QG2846	6254	2	0
QG2854	9256	1	0
QG2855	2066	0	0
QG2857	1955	0	0
QG2873	4723	1	0
QG2874	1997	0	0
QG2875	4696	0	0
QG2877	4182	1	0
QG556	7188	0	0
QW947	4036	0	0
QX1211	29800	2	0
QX1212	24571	0	0
QX1791	18176	0	0
QX1792	12428	0	0
QX1793	9079	0	0
QX1794	19621	0	0
WN2001	41465	4	0
WN2050	11382	3	0
XZ1513	7904	0	0
XZ1514	10554	1	0
XZ1515	10155	0	0
XZ1516	3520	0	0
XZ1734	15623	2	0
XZ2019	7908	2	0
XZ2020	6111	2	0
