# Supplementary material for: Genomic architecture of 5S rDNA cluster and its variations within and between species
Source: BMC Genomics. 2022 Mar 27;23:238. doi: 10.1186/s12864-022-08476-x (PMC8961926; doi:10.1186/s12864-022-08476-x)
Supplement: Supplementary file 8 — Additional file 8. [file 12864_2022_8476_MOESM8_ESM.xlsx]

## Sheet: Table S7
Table S7. Variants of 5S rDNA sequences in C. briggsae AF16
Variant	Length (bp)	Copy number	Sequence variants
cbr-5S unit 1.1	938	Dynamic	none
cbr-5S unit 1.2	938	38	674G>T
cbr-5S unit 1.3	938	17	195G>T, 674G>T
cbr-5S unit 1.4	938	3	195G>T
cbr-5S unit 2.1	696	45	none
cbr-5S unit 2.2	637	3	382_440del
