# Supplementary material for: Genomic architecture of 5S rDNA cluster and its variations within and between species
Source: BMC Genomics. 2022 Mar 27;23:238. doi: 10.1186/s12864-022-08476-x (PMC8961926; doi:10.1186/s12864-022-08476-x)
Supplement: Supplementary file 9 — Additional file 9. [file 12864_2022_8476_MOESM9_ESM.xlsx]

## Sheet: Table S8
Table S8. Proportion of 45S rDNA variants in C. elegans and C. briggsae
Species	Strain	Position	Variants	SNP proportion
C. elegans	N2	53	G>A	0.0369769
C. elegans	N2	60_61	insA/insAA	0.29684
C. elegans	N2	102_103	insT	0.0261129
C. elegans	N2	103	delT	0.0642955
C. elegans	N2	103_104	delTT	0.00531536
C. elegans	N2	212	T>G	0.0952841
C. elegans	N2	2810_2811	insGTCC	0.0175212
C. elegans	N2	6335	G>C	0.12803
C. elegans	N2	6861	A>G	0.997791
C. elegans	CB4856	61	delA	0.0315498
C. elegans	CB4856	60_61	insA	0.0177106
C. elegans	CB4856	102	delA	0.00688817
C. elegans	CB4856	103	delT	0.682984
C. elegans	CB4856	103_104	delTT	0.154613
C. elegans	CB4856	203	T>G	0.074948
C. elegans	CB4856	212	T>G	0.0959831
C. elegans	CB4856	228	T>G	0.0974936
C. elegans	CB4856	6861	A>G	0.998014
C. briggsae	AF16	247_248	insA	0.0227
C. briggsae	AF16	257	A>T	0.0128
C. briggsae	AF16	308_309	insAA	0.2876
C. briggsae	AF16	309	delA	0.2233
C. briggsae	AF16	309_310	delAA	0.0166
C. briggsae	AF16	579	G>C	0.06329
C. briggsae	AF16	580	C>G	0.1079
C. briggsae	AF16	583	G>C	0.1533
C. briggsae	AF16	588	G>C	0.1293
C. briggsae	AF16	593	G>C	0.0882
C. briggsae	AF16	595	A>G	0.0813
C. briggsae	AF16	595	A>C	0.0639
C. briggsae	AF16	601	G>C	0.1015
C. briggsae	AF16	680_681	insCA	0.0098
C. briggsae	AF16	681_682	delCA	0.0267
C. briggsae	AF16	2116	C>T	0.011
C. briggsae	AF16	2339	G>A	0.0071
C. briggsae	AF16	4670	G>A	0.0067
C. briggsae	AF16	5808	G>C	0.0083
