# Supplementary material for: Genomic architecture of 5S rDNA cluster and its variations within and between species
Source: BMC Genomics. 2022 Mar 27;23:238. doi: 10.1186/s12864-022-08476-x (PMC8961926; doi:10.1186/s12864-022-08476-x)
Supplement: Supplementary file 10 — Additional file 10. [file 12864_2022_8476_MOESM10_ESM.xlsx]

## Sheet: Table S9
Table S9. Correlation coefficient between the estimated copy numbers of rRNA genes
	5S	18S	5.8S	26S
5S	1	0.565408	0.474889	0.55386
18S	0.565408	1	0.994378	0.999903
5.8S	0.474889	0.994378	1	0.995757
26S	0.55386	0.999903	0.995757	1
