# Supplementary material for: Genomic architecture of 5S rDNA cluster and its variations within and between species
Source: BMC Genomics. 2022 Mar 27;23:238. doi: 10.1186/s12864-022-08476-x (PMC8961926; doi:10.1186/s12864-022-08476-x)
Supplement: Supplementary file 11 — Additional file 11. [file 12864_2022_8476_MOESM11_ESM.xlsx]

## Sheet: Sheet1
Table S10. Estimated copy number of rDNAs at different developmental stages
	Data used for estimation	Copy number
		EMB	L1	YA
5S rDNA	5S rRNA gene*	116.364	168.689	184.166
	5S rDNA unit	117	170.473	188.775
45S rDNA	18S rRNA gene*	98.7	114.6	103.6
	5.8S rRNA gene*	98.5	112.7	101.4
	26S rRNA gene*	98	114.88	102.876
	ITS1	98.2	114.1	102.9
	ITS2	97.7	113.6	102.3
	45S rDNA unit	98.1395	114.65	103.013
*: Only sequence coding for rRNA
